# Supplementary material for: Baseline cardiometabolic profiles and SARS-CoV-2 infection in the UK Biobank
Source: PLoS One. 2021 Apr 1;16(4):e0248602. doi: 10.1371/journal.pone.0248602 (PMC8016301; doi:10.1371/journal.pone.0248602)
Supplement: S1 Data — (XLSX) [file pone.0248602.s001.xlsx]

## Sheet: Sheet1
Code	Predictor	N	Covars	Odds.Ratio	pVal	L95_CI	U95_CI	CASE_with	CASE_WO	CTRL_with	CTRL_WO	CASES	CTRLS
1141146234	atorvastatin	9005	AxS.4pc	1.102	0.4205	0.8698	1.397	91	1417	428	7069	1508	7497
1141146234	atorvastatin	8939	AxS.BMI.4pc	1.076	0.5484	0.8478	1.365	91	1405	425	7018	1496	7443
1141146234	atorvastatin	7821	AxS.HDL.4pc	1.095	0.4816	0.8499	1.412	80	1211	371	6159	1291	6530
6177	Cholesterol.lowering.medication_Females	4332	AxS.4pc	1.117	0.2142	0.9382	1.329	260	520	1160	2392	780	3552
6177	Cholesterol.lowering.medication_Females	4297	AxS.BMI.4pc	1.078	0.41	0.9018	1.288	257	517	1148	2375	774	3523
6177	Cholesterol.lowering.medication_Females	3808	AxS.HDL.4pc	1.079	0.4284	0.8935	1.304	227	450	1023	2108	677	3131
6153	Cholesterol.lowering.medication_Males	4546	AxS.4pc	0.9971	0.98	0.795	1.251	117	585	722	3122	702	3844
6153	Cholesterol.lowering.medication_Males	4519	AxS.BMI.4pc	0.9245	0.5087	0.7326	1.167	116	582	714	3107	698	3821
6153	Cholesterol.lowering.medication_Males	3916	AxS.HDL.4pc	0.8748	0.2923	0.682	1.122	98	495	642	2681	593	3323
1140874744	gliclazide	9005	AxS.4pc	1.382	0.06823	0.9761	1.957	44	1464	148	7349	1508	7497
1140874744	gliclazide	8939	AxS.BMI.4pc	1.264	0.1935	0.8878	1.801	43	1453	146	7297	1496	7443
1140874744	gliclazide	7821	AxS.HDL.4pc	1.293	0.1808	0.8874	1.885	38	1253	127	6403	1291	6530
1140883066	insulin.product	9005	AxS.4pc	1.089	0.6246	0.7746	1.53	43	1465	187	7310	1508	7497
1140883066	insulin.product	8939	AxS.BMI.4pc	1.041	0.8199	0.7387	1.466	43	1453	184	7259	1496	7443
1140883066	insulin.product	7821	AxS.HDL.4pc	1.009	0.9634	0.7015	1.45	38	1253	170	6360	1291	6530
1140884600	metformin	9005	AxS.4pc	1.261	0.04381	1.006	1.579	108	1400	410	7087	1508	7497
1140884600	metformin	8939	AxS.BMI.4pc	1.12	0.3448	0.8857	1.415	104	1392	403	7040	1496	7443
1140884600	metformin	7821	AxS.HDL.4pc	1.133	0.3163	0.8872	1.448	93	1198	366	6164	1291	6530
1140861958	simvastatin	9005	AxS.4pc	1.123	0.1396	0.9628	1.31	258	1250	1224	6273	1508	7497
1140861958	simvastatin	8939	AxS.BMI.4pc	1.077	0.3494	0.9217	1.259	255	1241	1214	6229	1496	7443
1140861958	simvastatin	7821	AxS.HDL.4pc	1.068	0.4358	0.9046	1.262	223	1068	1081	5449	1291	6530
